# Supplementary material for: Similarity-based metric analysis approach for predicting osteogenic differentiation correlation coefficients and discovering the novel osteogenic-related gene FOXA1 in BMSCs
Source: PeerJ. 2024 Sep 19;12:e18068. doi: 10.7717/peerj.18068 (PMC11416762; doi:10.7717/peerj.18068)
Supplement: Supplemental Information 1 [file peerj-12-18068-s001.zip]

Archive with 8 entries (8 files):
- 1.jpg
- 2.jpg
- 3.jpg
- 4.jpg
- 5.jpg
- 6.jpg
- 7.jpg
- 8.jpg
